# Supplementary material for: Draft Genome of Tanacetum Coccineum: Genomic Comparison of Closely Related Tanacetum-Family Plants
Source: Int J Mol Sci. 2022 Jun 24;23(13):7039. doi: 10.3390/ijms23137039 (PMC9267051; doi:10.3390/ijms23137039)
Supplement: Supplementary file 1 [file ijms-23-07039-s001.zip]

Archive with 1 entries (1 files):
- ijms-1752027-supplementary.pdf
